# Supplementary material for: Genome-Wide Identification of WOX Gene Family in Chimonanthus praecox and a Functional Analysis of CpWUS
Source: Plants (Basel). 2025 Apr 7;14(7):1144. doi: 10.3390/plants14071144 (PMC11991195; doi:10.3390/plants14071144)
Supplement: Supplementary file 1 [file plants-14-01144-s001.zip]

Archive with 1 entries (1 files):
- plants-3549486-supplementary.pdf
